# Supplementary material for: The Vacuolar Morphogenesis Protein Vam6-Like Protein Vlp1 Is Required for Pathogenicity of Cryptococcus neoformans
Source: J Fungi (Basel). 2021 May 27;7(6):418. doi: 10.3390/jof7060418 (PMC8228526; doi:10.3390/jof7060418)
Supplement: Supplementary file 1 [file jof-07-00418-s001.zip]

Archive with 1 entries (1 files):
- jof-1219801-supplementary.pdf
